# Supplementary material for: The Association of HHV-6 and the TNF-α (-308G/A) Promotor with Major Depressive Disorder Patients and Healthy Controls in Thailand
Source: Viruses. 2023 Sep 8;15(9):1898. doi: 10.3390/v15091898 (PMC10535374; doi:10.3390/v15091898)
Supplement: Supplementary file 1 [file viruses-15-01898-s001.zip]

Archive with 1 entries (1 files):
- viruses-2550996-supplementary.pdf
